# Supplementary material for: Adsorption of Pyrene and Arsenite by Micro/Nano Carbon Black and Iron Oxide
Source: Toxics. 2024 Mar 29;12(4):251. doi: 10.3390/toxics12040251 (PMC11053581; doi:10.3390/toxics12040251)
Supplement: Supplementary file 1 [file toxics-12-00251-s001.zip]

Archive with 1 entries (1 files):
- toxics-2904458-supplementary.pdf
